# Supplementary material for: Toward Rational Design of Imprinted Proteins Based on Albumins: Computational and Experimental Studies
Source: Polymers (Basel). 2026 May 23;18(11):1280. doi: 10.3390/polym18111280 (PMC13259328; doi:10.3390/polym18111280)
Supplement: Supplementary file 1 [file polymers-18-01280-s001.zip]

Archive with 1 entries (1 files):
- polymers-4270799-supplementary.pdf
